# Supplementary material for: Differences in Treatment Response in Bronchial Epithelial Cells from Idiopathic Pulmonary Fibrosis (IPF) Patients: A First Step towards Personalized Medicine?
Source: Antioxidants (Basel). 2023 Feb 10;12(2):443. doi: 10.3390/antiox12020443 (PMC9952618; doi:10.3390/antiox12020443)
Supplement: Supplementary file 1 [file antioxidants-12-00443-s001.zip]

Archive with 1 entries (1 files):
- antioxidants-2075113-supplementary.pdf
